# Supplementary material for: A nomogram for predicting post-stroke cognitive impairment no dementia in patients with first-ever mild ischemic stroke
Source: Front Neurol. 2025 Aug 19;16:1618953. doi: 10.3389/fneur.2025.1618953 (PMC12402937; doi:10.3389/fneur.2025.1618953)
Supplement: Supplementary file 1 [file Table_1.XLSX]

## Sheet: date
number	cog	age	sex	Hypertension	SBP	DBP	Diabetes	FPG	CHD	BMI	Smoking	Alcohol	TC	TG	HDL	LDL	VLDL	ApoA1	ApoB	Lpa	SOD	UA	Hcy	FIB	NIHSS	MRS	Multiple	Small	Strategic	Education	CSVD1	CSVD
1	1	68	0	1	115	72	0	4.89	0	24.24	0	0	5.13	2.92	0.8	3.25	1.08	1.15	0.95	186	118.2	299	13.3	5.41	1	2	0	1	1	12	1	4
2	0	51	1	0	145	82	0	4.64	0	25.1	1	0	3.31	1.54	0.82	2.09	0.4	1.13	0.61	22.2	157.1	389.2	9.6	2.31	4	3	1	0	1	6	0	0
3	1	71	1	1	147	88	0	5.44	1	30.76	1	1	5.48	1.33	1.06	3.57	0.85	1.49	0.98	208	132.1	267.9	38.8	3.96	4	3	1	0	1	9	0	1
4	1	74	1	1	140	76	1	6.67	0	25.71	0	0	3.76	0.87	0.68	2.62	0.46	0.9	0.81	188.6	144.4	250.9	10	3.02	0	1	0	1	1	6	0	0
5	1	73	1	1	177	103	1	5.55	0	31.25	0	0	5.27	1.03	0.94	3.62	0.71	1.29	0.93	250.1	129.5	266.8	10.1	3.66	1	2	1	0	1	9	1	4
6	1	83	0	0	113	93	1	6.16	0	23.56	0	0	3.1	2.8	0.55	2.05	0.5	0.75	0.77	218.1	149.1	282.8	7.9	3.2	0	1	1	0	1	6	1	3
7	1	59	0	1	136	83	0	4.86	0	21.48	0	0	4.83	1.67	1.41	3.02	0.4	1.63	0.7	991.4	132.8	288.8	12.2	2.43	2	2	0	0	1	12	1	4
8	0	50	1	1	147	88	1	10.32	0	25.83	1	1	4.6	4.05	0.85	3.09	0.66	1.23	0.89	298	135	295.6	9.3	3.56	2	3	0	1	0	12	1	3
9	0	70	1	0	158	93	0	5.09	0	23.67	1	1	4.28	0.62	1.4	2.49	0.39	1.4	0.64	520.8	126.7	336.8	10	2.54	0	1	0	1	1	12	0	2
10	0	66	0	1	140	106	0	5.22	0	26.37	0	0	3.97	0.96	0.94	2.6	0.43	1.21	0.65	24	155.5	325.5	15.4	3.13	2	2	0	1	0	0	0	2
11	0	72	1	1	148	79	0	4.6	0	20.76	1	0	4.29	1.43	0.89	3.04	0.36	1.22	0.74	100.4	136.8	267.2	9.5	2.35	5	3	0	1	0	14	1	4
12	1	80	0	0	140	80	0	4.65	0	23.23	0	0	3.01	0.88	0.76	1.85	0.4	0.92	0.54	47.8	124.5	258.2	14	2.83	1	3	0	1	0	16	1	4
13	0	66	1	0	130	80	0	5.04	1	24.22	1	0	5.19	1.81	1.01	3.76	0.42	1.17	0.98	979.8	161.7	249.9	17.4	1.91	0	1	0	0	0	6	0	2
14	1	73	1	1	119	89	1	7.34	0	27.47	0	1	3.71	2.03	0.74	2.44	0.53	0.88	0.75	192.1	119.9	458.6	18.1	3.43	1	2	1	0	1	6	1	4
15	1	55	1	1	144	62	0	5.83	0	20.66	0	0	4.05	0.98	1.34	2.36	0.35	1.34	0.66	330.8	125	239.6	22.7	2.62	4	3	1	0	1	9	0	2
16	1	77	0	1	159	83	0	4.02	1	25.71	0	0	3.42	0.97	1.12	2.02	0.28	1.13	0.55	1170.8	110.1	382.1	9.2	3.02	0	2	1	0	1	0	1	3
17	0	61	0	1	184	98	0	5.16	1	28.4	0	0	3.79	0.97	1.32	2.27	0.2	1.33	0.6	202.1	179.9	214.5	10.9	2.12	1	2	0	1	1	9	1	4
18	1	66	1	1	145	68	0	5	0	22.86	0	0	4.27	0.67	0.99	2.95	0.33	1.01	0.69	143.3	134.9	364.1	12.7	2.62	5	3	0	1	0	9	0	2
19	0	74	0	0	131	74	1	5.52	0	23.44	0	0	6.89	1.3	1.41	4.62	0.86	1.41	1.12	987	137.3	242.6	8.1	3.13	3	3	0	1	0	6	0	2
20	0	65	1	1	116	72	1	4.94	1	23.18	1	1	3.88	2.38	1.03	2.39	0.46	1.3	0.67	33	162.3	172.5	10.4	2.67	1	2	1	0	1	9	0	2
21	0	56	1	1	112	72	0	4.8	0	24.84	1	1	2.77	0.94	1.07	1.62	0.08	0.98	0.44	46.6	143.3	469.9	12.2	2.15	0	1	0	1	1	18	0	0
22	0	64	1	1	170	91	0	4.53	0	24.77	1	0	3.34	1.1	0.77	2.17	0.4	0.71	0.53	798.6	151	245.1	36.7	2.68	1	3	0	1	0	6	1	4
23	0	69	1	0	130	70	0	3.53	0	20.76	1	0	3.69	0.69	1.14	2.13	0.42	1.1	0.49	142.3	139.9	267.9	11.5	2.1	0	2	0	1	1	12	0	2
24	0	79	0	1	168	85	0	4.59	0	26.04	0	0	4.1	0.86	1.12	2.48	0.5	1.01	0.64	329	122.4	320.6	20.6	3.13	1	2	1	0	1	12	1	4
25	1	69	1	0	129	79	0	5.04	0	25.64	0	0	5.47	0.85	2.04	2.98	0.45	1.59	0.71	675.1	171.6	205	18.1	3.13	3	3	0	0	1	9	1	3
26	1	57	1	1	168	98	1	7.19	0	29.05	1	1	5.77	2.16	0.95	4.13	0.69	0.95	1.06	590.4	103.1	398.3	24.8	3.78	2	2	0	1	0	16	0	2
27	1	69	0	1	131	62	1	5.69	0	24.46	0	0	5.15	1.01	1.16	3.46	0.53	1.13	0.83	165.1	123.6	272	22.8	3.39	3	3	1	0	1	0	1	4
28	0	73	1	1	159	83	0	4.17	0	28.73	0	0	3.86	1.35	0.89	2.73	0.24	0.98	0.64	71.1	138.5	512.4	15.3	2.21	2	2	0	1	1	16	1	4
29	1	66	1	1	151	96	0	4.84	0	25.17	0	1	4.66	2.12	1.1	3	0.56	1.29	0.71	67.8	147.9	428.7	12	2.42	1	3	1	0	1	12	0	2
30	0	52	0	1	143	90	0	5.28	0	31.63	0	0	7.13	1.36	1.01	5.11	1.01	0.85	1.38	217.4	149.1	408.2	11	2.67	2	3	0	1	0	16	0	2
31	1	68	0	1	130	85	1	10.86	0	23.23	0	0	4.14	1.56	1.12	2.65	0.37	1.35	0.7	71.5	143.2	349.3	9.6	2.73	0	3	0	1	1	12	1	4
32	0	75	1	1	132	73	0	5.91	0	25.25	1	0	3.89	0.97	0.95	2.55	0.39	1.04	0.69	332.1	130.9	279.2	18.2	2.86	2	2	0	1	1	6	1	4
33	1	61	1	0	130	70	1	9.48	0	26.64	1	1	3.05	1.13	0.74	2.11	0.2	1.08	0.46	108.3	143	205.8	13.6	2.96	1	2	0	1	0	9	0	2
34	0	52	0	0	107	88	0	18.29	0	27.06	0	0	4.73	4.85	0.83	3.21	0.69	1.29	0.72	155.9	158.9	277	9.5	2.13	2	2	0	1	1	6	0	0
35	0	74	0	0	122	55	0	6.85	0	20.72	0	0	3.7	0.94	1.43	2.14	0.13	1.52	0.51	68.6	154.4	193.2	11	2.14	0	2	0	1	0	6	0	0
36	0	58	0	0	133	80	1	10.88	0	26.56	0	0	5.1	1.99	1.15	3.13	0.82	1.09	0.92	217.1	148	217.1	12.3	2.94	3	3	0	1	0	6	0	1
37	0	54	1	1	175	101	0	3.48	0	25.95	1	1	5.14	1.46	1.11	3.52	0.51	1.5	0.82	54.2	154.4	328.3	41.5	2.76	4	3	0	1	0	9	1	3
38	0	61	1	0	167	99	0	3.57	0	22.95	1	1	4.03	1.11	0.98	2.84	0.21	1.02	0.93	375.3	172.3	244.4	25.1	2.64	0	1	0	1	0	12	0	2
39	0	78	1	0	123	74	0	4.3	0	25.56	1	1	4.6	1.13	0.87	3.18	0.55	1.05	0.87	273.8	127.5	370	19.4	2.56	0	1	1	0	1	12	1	3
40	0	57	1	0	128	92	0	5.37	0	26.12	1	0	4.3	0.55	1.15	2.89	0.26	1.31	0.72	268.1	131.5	223.9	47	2.25	2	3	0	1	0	9	0	1
41	1	79	1	0	164	79	0	4.93	0	20.76	1	0	2.64	1.38	0.71	1.61	0.32	0.86	0.49	100.1	128	172.9	29.4	2.66	1	2	1	0	1	9	0	2
42	0	68	0	1	160	95	1	11.7	0	22.32	0	0	5.74	1.6	1.24	3.89	0.61	1.36	1.12	675.4	169.1	165.8	12	2.32	2	2	0	0	0	9	0	2
43	1	70	1	1	140	86	0	4.38	0	31.22	0	0	3.01	0.99	0.96	1.8	0.25	1.07	0.52	596.7	118.7	259.6	23.6	2.72	1	2	0	1	1	9	1	4
44	1	81	1	1	150	78	0	4.25	1	27.68	0	0	3.12	1.14	1.05	1.87	0.2	1.05	0.54	826.2	145.9	303.2	20	2.67	2	3	0	0	1	9	0	2
45	0	69	0	0	134	76	0	6.73	0	25.39	0	0	3.99	1.54	0.98	2.7	0.31	1.1	0.77	80	143.2	210.1	9	2.85	1	2	0	0	0	14	1	3
46	1	66	1	0	161	83	1	16.96	0	24.69	1	1	3.69	2.79	0.95	2.4	0.34	1.18	0.67	43.2	156	270.1	7.6	2.85	1	2	0	1	0	9	0	2
47	0	71	0	1	162	74	0	6.95	0	31.74	0	0	6.36	1.53	1.37	4.32	0.67	1.32	1.14	595.3	129.6	422.8	14.4	2.08	0	1	0	0	0	0	0	0
48	0	56	1	0	148	82	1	13.1	0	25.34	1	1	8	1.36	1.34	5.71	0.95	1.14	1.77	264	192.2	224.5	7.8	3.21	1	2	1	0	0	12	0	2
49	1	67	1	0	151	86	0	4.89	0	28.6	1	0	2.77	0.67	0.87	1.66	0.24	0.89	0.59	263.9	130.4	319.1	13.1	2.08	2	3	1	0	1	12	1	3
50	0	61	0	1	172	92	0	4.29	0	24.97	0	0	5.05	2.18	1.01	3.46	0.58	1.04	0.92	298.2	159.2	320	9	3.1	4	2	0	1	0	6	0	2
51	1	78	1	1	145	89	0	4.32	0	23.02	1	0	4.2	0.69	1.27	2.35	0.58	1.14	0.7	104.2	134.6	300.6	16.1	2.43	2	3	0	1	1	12	1	3
52	1	57	1	1	148	102	0	4.02	0	25.1	1	0	5.9	5.98	0.98	3.99	0.93	0.86	1.02	62.2	153.3	597.6	41.5	5.42	5	4	0	0	1	12	0	0
53	0	80	0	0	115	65	0	4.96	0	16.94	0	0	5.04	0.75	1.47	3.36	0.21	1.31	0.81	182.8	146.3	187.7	11.9	2.14	2	3	0	1	1	12	0	1
54	0	53	1	0	126	80	0	10.9	0	26.79	0	1	4.58	1.06	0.76	3.25	0.57	0.83	0.75	77.7	147.2	311.5	9.9	2.18	4	3	0	1	1	14	0	0
55	1	75	1	1	150	78	0	5.27	0	25.71	0	0	3.77	1.34	0.74	2.7	0.33	0.76	0.81	72.4	141.1	362.4	24.1	3.9	2	3	0	0	1	6	1	4
56	0	65	0	1	172	78	1	17.9	0	24.14	0	0	4.1	0.73	1.08	2.75	0.27	1.23	0.77	112.6	134.4	246.6	8.5	3.16	1	3	0	0	0	6	0	1
57	1	81	1	1	150	70	0	6.4	0	31.14	0	0	2.68	2.1	0.76	1.71	0.21	1.13	0.58	471.1	128.7	482.5	11.8	3.29	2	2	0	1	0	6	1	4
58	1	69	0	1	189	112	1	7.78	1	29.3	0	0	7.19	4.35	1.32	4.96	0.91	1.63	1.29	199.6	75.3	464.7	13.2	3.67	0	1	1	0	1	0	1	4
59	1	62	1	1	146	96	1	14.12	0	20.07	0	0	5.01	1.2	1.19	3.62	0.2	1.54	0.93	923.5	115.7	295.3	41.8	4.26	3	2	1	0	1	12	1	4
60	1	63	0	1	140	65	1	4.72	0	25.24	0	0	3.27	0.96	0.83	2.13	0.31	1.16	0.65	304.4	138.4	236	16.4	2.64	2	3	0	0	1	6	1	3
61	0	57	1	0	145	90	1	10.37	0	20.64	1	0	4.84	1.28	0.99	3.51	0.34	1.32	0.93	309.4	144.8	233.5	23.8	2.78	3	3	0	1	0	12	0	1
62	0	52	0	0	145	73	0	8.01	0	23.44	0	0	4.77	1.98	1.07	3.2	0.5	1.14	0.81	200.5	148.1	236.4	10.5	4.73	2	2	0	1	0	6	0	1
63	0	58	1	1	145	99	0	5.63	1	25.4	1	0	4.55	0.75	1.19	2.79	0.57	1.02	0.92	164.5	145.1	463	13.4	2.75	5	3	0	1	0	12	1	3
64	1	54	1	1	145	77	1	9.29	0	26.26	1	1	3.2	1.65	0.78	2.09	0.33	1.09	0.62	110.6	147.4	330.9	13.5	2.33	5	3	1	0	1	12	0	1
65	0	64	1	0	149	88	1	4.32	0	23.18	0	0	4.69	0.62	1.28	3.1	0.31	1.37	0.76	222.3	157	196.9	13.9	3.29	0	1	1	0	0	12	0	1
66	0	69	0	0	144	87	1	10.18	0	25.97	0	0	3	1.7	0.9	2.04	0.06	1.38	0.61	53.3	162.1	291.1	10.9	2.99	1	2	0	0	1	9	1	3
67	0	58	1	1	158	96	0	4.85	1	33.41	0	1	6.02	2.06	1.34	4.09	0.59	1.53	1.06	130.3	186.7	380.2	13.1	5.17	1	1	0	1	0	12	1	3
68	1	60	1	1	153	101	1	6.66	0	24.5	0	0	3.63	2.21	0.76	2.69	0.18	1.12	0.8	84.9	131.3	617.3	18.9	2.34	3	3	0	1	0	0	0	2
69	0	66	0	1	140	84	0	4.24	0	23.71	0	0	3.3	0.83	1.32	1.8	0.18	1.39	0.45	190.7	143.3	182.8	9.8	3.34	1	3	0	0	1	6	1	3
70	0	83	1	0	138	74	1	11.13	0	22.86	0	0	4.71	1.07	1.4	3.05	0.26	1.59	0.76	69	200.2	153.6	29.4	2.73	0	1	0	1	0	6	0	2
71	0	65	1	1	145	84	0	4.62	0	28.34	0	0	3.25	0.42	0.83	2.36	0.06	1.05	0.68	199.1	125.3	226.9	12.8	2.4	2	2	1	0	1	6	0	1
72	1	60	0	1	129	74	0	4.71	0	25.71	0	0	5.55	1.31	0.89	4.09	0.57	1.15	1.15	528.9	109.4	285.6	10	3.2	2	2	0	0	1	12	0	1
73	1	67	1	0	136	87	0	4.6	0	25.69	1	0	4.32	3.54	0.98	3.1	0.24	1.3	0.91	204.1	130.2	352	24.3	4.48	2	3	0	0	1	9	1	4
74	0	72	1	1	163	78	0	5.01	1	27.68	0	0	4.96	1.23	1.06	3.41	0.49	1.36	0.88	173	167.5	348.3	13.6	2.29	2	2	0	1	0	9	1	4
75	0	73	0	0	149	85	0	4.98	0	20.83	0	0	4.34	1.34	1.15	2.84	0.35	1.34	0.69	54.5	174.6	378.9	9.4	2.13	0	1	0	1	0	6	0	0
76	0	59	1	1	125	68	0	4.78	0	23.36	1	1	4.26	1.73	0.82	2.97	0.47	1.14	0.88	409.1	146.1	374.3	21.1	2.12	2	3	1	0	1	12	1	3
77	1	53	1	0	111	94	1	22.16	0	22.59	1	1	6.18	2.72	1.16	3.96	1.06	1.29	0.91	741.3	102	295.1	13.8	4.76	2	3	0	0	1	14	0	2
78	0	77	0	1	176	51	0	6.84	0	30.48	0	0	3.69	1.1	1.38	2.48	0.01	1.47	0.7	91.3	149.8	233.6	12	6.91	3	3	0	1	0	16	0	2
79	0	58	1	0	156	92	1	14.45	0	26.12	1	0	4.14	1.86	0.8	3.04	0.3	0.89	0.93	100.4	158.9	150	12.3	2.68	3	2	1	0	1	15	0	1
80	1	75	1	1	166	90	0	4.7	0	24.8	1	0	5.38	2.7	1.02	3.87	0.49	1.17	1.11	162.5	144.8	261.5	13.5	3.08	1	1	0	1	0	6	1	3
81	0	50	1	0	126	88	0	3.55	0	25.35	1	1	5.63	1.07	1.53	3.73	0.37	1.41	0.99	572.9	143.3	248.7	13.6	2.42	2	2	0	1	0	16	0	0
82	0	55	1	1	153	98	0	4.48	0	26.83	1	1	4.34	1.71	1.25	2.86	0.23	1.36	0.82	123.9	145.2	316.1	21	4.08	2	2	1	0	1	16	0	2
83	0	63	1	0	142	81	0	5.3	0	31.25	1	1	4.69	1.77	0.97	3.14	0.58	1.19	0.95	170.6	154.1	302.4	18.8	3.9	2	2	0	0	0	9	0	1
84	0	54	1	0	126	73	0	7.92	0	28.41	1	1	4.68	1.17	1.11	3.17	0.4	1.15	0.92	121.1	150.7	201.6	12.6	4.72	4	3	1	0	1	0	0	0
85	0	64	1	1	163	83	0	5.43	0	25.25	1	1	4.93	2.32	1.33	3.06	0.54	1.69	0.83	1023.6	142.1	335.8	12.6	2.85	3	4	0	0	0	15	0	1
86	1	65	1	1	138	70	0	5.03	0	24.8	0	1	1.64	0.52	0.64	0.92	0.08	0.74	0.26	63.1	69.2	248.6	15.3	2.38	5	4	1	0	1	9	1	3
87	0	68	1	1	157	66	0	4.76	0	23.18	1	0	4.04	0.89	0.88	2.76	0.4	1.05	0.75	235.9	139.5	248.2	18	2.85	2	3	0	0	0	12	0	1
88	0	80	0	0	111	61	0	4.64	0	19.14	0	0	4.76	1.04	1.07	3.52	0.17	1.02	1.02	73	346.3	128.4	12.6	2.95	2	2	0	0	1	15	0	1
89	1	51	0	1	134	100	0	5.08	0	33.33	0	0	4.63	1.53	1.03	3.12	0.48	1.14	0.83	639.8	167.3	244.2	8.8	2.76	2	3	0	0	1	15	0	1
90	0	53	1	0	136	72	0	5.17	0	23.88	1	0	2.69	0.65	0.84	1.6	0.25	1.12	0.46	102.4	164.4	347.4	13.8	1.83	4	3	0	1	0	15	0	0
91	1	77	1	0	136	74	0	4.97	1	27.68	1	0	5.05	0.9	0.92	3.56	0.57	1.09	1.03	121.7	135.5	464.3	17.9	3.87	3	2	1	0	1	0	0	1
92	0	61	1	1	185	109	0	6.43	0	30.1	1	1	5.99	0.8	1.48	3.87	0.64	1.63	1.09	105	153.2	369.5	73.7	3.41	3	3	0	1	0	12	1	3
93	1	76	0	1	173	92	0	4.9	0	28.04	0	0	4.97	1.35	1.12	3.34	0.51	1.14	0.84	77	135.4	488.2	16.4	3.33	1	1	1	0	1	6	1	3
94	0	64	1	0	169	103	0	5.88	0	24.62	0	1	7.39	2.79	1.88	4.76	0.75	1.89	1.17	116.3	164.5	303.7	12.4	3.41	2	2	0	0	0	15	0	2
95	1	64	1	0	134	83	1	7.18	0	28.34	1	1	4.05	3.7	0.82	2.59	0.64	1.12	0.56	374.8	151.9	352.9	12.9	1.73	2	2	0	1	0	16	1	3
96	0	78	0	1	171	85	0	5.22	0	26.57	0	0	6.6	1.67	1.76	4.37	0.47	1.67	1.1	69.2	143.9	304.4	9.8	2.49	3	3	1	0	1	9	0	0
97	0	59	1	0	127	83	1	6.72	0	26.12	1	0	4.21	7.8	0.66	2.29	1.26	1.27	0.41	344.1	167.8	321.8	12.8	1.83	4	2	0	1	0	12	0	0
98	1	82	1	0	160	93	0	4.83	0	20.2	0	0	4.87	3.6	1.05	3.11	0.71	1.22	0.71	227.4	160.7	392.6	19	2.35	3	3	1	0	1	9	1	3
99	1	68	1	0	126	82	0	4.42	0	22.86	1	0	5.06	1.4	1.29	3.19	0.58	1.48	0.7	700.5	139.5	306.9	63.4	2.28	4	1	0	1	0	0	1	3
100	1	70	1	1	137	90	0	4.74	0	21.45	0	0	5.11	1.29	1.03	3.51	0.57	1.37	0.79	122	158.4	361.1	15.6	2.85	2	1	0	1	1	6	1	4
101	0	63	1	1	170	96	0	5.69	0	21.97	0	1	5.21	1.47	1.44	3.23	0.54	1.69	0.83	500.9	157.9	450	27.4	2.13	1	1	0	1	0	9	0	0
102	1	72	1	1	186	86	1	8.3	0	23.05	0	0	4.38	1.07	0.93	3.09	0.36	1.18	0.7	112.5	130.9	325	16.9	3.21	2	1	0	1	0	6	1	4
103	0	50	1	0	162	88	0	4.45	1	22.23	1	0	4.78	1.13	1.17	3.25	0.36	1.36	0.7	161.9	161.5	280.2	13.5	2.42	2	1	0	1	0	12	0	1
104	1	81	0	1	164	84	1	7.46	0	22.86	0	0	6.98	1.62	1.23	5.1	0.65	1.35	1.21	481.7	116.6	318.3	14.7	2.94	2	1	0	0	0	9	0	1
105	1	83	1	0	191	85	1	7.69	0	25.25	0	0	4.25	1.03	1.46	2.57	0.22	1.43	0.63	336.7	117.6	305.4	17.7	4.08	2	2	1	1	0	6	0	1
106	0	67	0	1	145	65	0	4.13	0	20.28	0	0	6.01	1.78	1.16	4.47	0.38	1.03	1.16	284.1	127.5	220.7	12.4	2.68	1	2	0	0	1	12	0	1
107	0	72	0	0	136	93	0	4.23	1	26.67	0	0	4.24	1.19	1.37	2.56	0.31	1.36	0.62	280.6	114.1	165.5	14.9	2.28	1	1	1	0	1	12	0	1
108	0	62	1	1	150	90	0	5.4	0	22.49	0	0	5.12	1.01	1.02	3.73	0.37	0.99	0.98	412	129.1	294.9	12.9	3.27	2	1	0	1	0	9	0	1
109	0	77	0	1	179	85	0	5.63	1	24.17	0	0	3.35	1.02	1.28	1.88	0.19	1.32	0.47	68.8	204.5	349.1	18.6	2.64	0	1	0	1	0	12	1	4
110	0	53	0	1	153	93	0	4.41	0	26.9	0	0	7.04	1.8	1.52	4.94	0.58	1.55	1.27	140.7	145.5	219.7	12.7	2.89	2	1	0	1	0	6	1	3
111	1	67	1	1	187	93	0	4.65	1	24.22	1	1	6.95	1.88	1.47	4.73	0.75	1.5	1.25	169.8	134.8	455.9	22.3	2.15	2	2	1	0	1	16	0	2
112	1	50	1	1	136	80	0	4.64	0	27.62	1	1	4.82	1.43	0.95	3.36	0.51	0.97	0.99	290.4	160.2	311.9	63	2.6	3	2	0	1	1	9	1	3
113	0	71	0	0	150	73	0	5.13	0	32.79	0	0	5.63	0.9	1.39	3.93	0.31	1.44	0.97	476.2	134.6	261.7	10.6	4.71	3	3	0	1	1	9	0	0
114	0	51	1	0	132	91	1	12.36	1	30.3	0	0	4.73	5.94	0.86	3.09	0.78	1.2	0.97	81.3	170.1	314.1	16.1	2.6	1	2	0	0	0	15	0	1
115	0	66	1	1	132	74	1	7.69	0	22.49	0	0	3.94	1	0.88	2.8	0.26	1.01	0.82	73.7	177.5	259.4	11.1	3.1	1	1	0	1	0	16	0	1
116	1	70	0	1	148	74	1	10.78	0	23.44	0	0	5.2	1.34	1.35	3.36	0.49	1.32	0.9	213.8	139.2	160	14.3	2.99	4	2	0	1	0	9	0	0
117	0	68	1	1	141	86	1	16.99	0	25.95	0	0	5.12	3.49	0.94	3.51	0.67	1.01	0.97	124.7	150.3	203.2	9.4	2.72	3	2	0	1	0	9	0	1
118	1	61	1	0	179	99	0	5.04	0	27.4	1	1	3.83	1.88	0.74	2.68	0.41	0.9	0.75	52.1	139.8	277.6	16.3	3.27	1	2	1	0	1	9	0	2
119	0	64	1	1	154	78	0	3.91	1	21.45	0	0	5.42	1.1	1.06	3.79	0.57	0.98	1.05	193.1	130.8	315	12.8	3.15	1	2	0	1	0	12	1	3
120	1	52	1	1	177	99	1	8.38	0	27.55	0	0	4.07	1.78	1	2.54	0.53	1.03	0.72	304.2	160.7	315.9	26.7	2.6	4	3	1	0	1	15	0	2
121	0	73	1	1	156	81	0	5.15	0	24.22	1	0	4.51	0.96	1.34	2.89	0.28	1.35	0.74	178.3	164.1	328.1	16.5	2.86	0	2	1	0	0	15	0	1
122	0	63	1	1	142	81	0	5.97	0	26.35	0	0	5.72	1.12	1.31	3.89	0.52	1.21	0.99	308.5	174.4	230.4	13.9	2.22	3	2	1	0	1	9	0	1
123	0	55	0	0	166	108	0	5.83	0	23.88	0	0	3.79	1.54	1.12	2.09	0.58	1.16	0.67	55	178.4	178.8	12.1	2.47	2	2	0	1	0	12	0	1
124	1	64	0	1	131	84	0	5.69	0	27.73	0	0	3.23	1.65	0.96	1.75	0.52	1.18	0.56	312.6	135.3	422.3	12.1	3.16	2	2	0	1	1	0	1	4
125	0	63	1	1	142	75	1	8.67	0	30.83	1	0	5.07	0.87	1.15	3.25	0.67	1.19	0.92	502.9	161.8	298.4	12.9	3.04	1	2	0	1	0	12	1	3
126	0	55	1	0	158	100	0	6.58	0	28.41	1	1	5.95	3.96	0.84	3.84	1.27	0.82	1.22	49	175.9	394.4	14.9	2.8	4	2	0	1	0	12	0	2
127	0	63	1	0	142	86	0	6.09	0	19.25	1	1	4.17	1.12	1.26	2.35	0.56	1.26	0.68	62.9	139.1	351.9	16	3.59	3	2	0	1	1	0	0	0
128	0	65	1	1	161	80	0	4.6	0	26.35	1	1	4.45	1	1.15	2.68	0.62	1.02	0.76	109.3	135.9	396.5	18.8	3.78	2	2	0	1	0	15	1	3
129	0	66	1	1	158	91	0	4.11	0	29.39	1	0	3.67	1.37	0.7	2.21	0.76	0.7	0.74	577	140	362.8	21.1	4.79	1	2	0	1	0	9	1	3
130	1	69	1	1	146	87	0	5.79	0	24.51	1	1	5.52	1.54	1.02	3.55	0.95	0.95	1.09	197.3	182.4	269	45.1	3.57	1	2	1	0	1	6	1	3
131	1	68	1	0	149	98	0	4.56	0	25.84	1	1	5.34	1.26	0.91	3.5	0.93	0.94	1.1	178.9	119.7	410.5	20.2	4.66	1	1	0	0	1	15	0	2
132	0	60	1	1	167	90	1	12.81	0	26.23	1	1	5.98	1.68	1.06	3.74	1.18	1.04	1.15	61.1	162	161.4	12	3.92	1	1	0	0	1	15	0	0
133	0	58	0	0	129	82	1	5.29	0	20.96	0	0	5.69	2.49	1.07	3.38	1.24	1.17	1.11	133.5	159.5	345.2	8.6	2.84	3	2	0	1	0	16	0	0
134	1	72	1	1	170	89	1	5.85	0	28.06	0	0	3.58	0.88	0.91	2.22	0.45	0.98	0.69	896	152.2	273.9	31	3.92	1	1	1	0	1	9	1	4
135	0	73	1	0	146	70	0	4.78	0	20.28	0	1	5.6	0.83	1.76	3.11	0.73	1.49	0.79	131.8	131.5	225.7	19.7	2.11	3	3	0	1	0	9	0	2
136	0	63	1	0	132	84	0	4.44	0	21.63	1	0	4.65	0.87	0.91	2.89	0.85	0.9	0.88	334.1	128.3	287.3	14.7	2.81	1	1	0	1	0	15	0	0
137	1	64	1	1	155	97	1	10.96	0	36.73	1	1	3.91	1.2	0.91	2.26	0.74	0.79	0.81	93.4	112.5	257.6	9.3	4.21	2	3	0	1	0	9	1	3
138	1	60	1	0	127	62	0	4.3	0	22.23	1	1	5.37	1.16	0.97	3.34	1.06	0.91	1.09	156.1	134.4	328.1	12.8	4.51	5	3	0	1	0	6	1	4
139	0	62	1	0	124	75	0	4.81	0	25.83	1	0	5.63	2.29	1.11	3.45	1.07	1.22	0.97	696.4	172.4	482.2	12.8	2.51	1	1	0	1	0	9	0	0
140	1	54	0	1	110	64	1	4.8	0	23.01	0	0	4.75	2.2	0.87	3.09	0.79	1	0.89	116	128.4	310.2	11.2	2.75	5	3	1	0	0	0	0	1
141	1	83	0	1	148	68	0	6.29	0	21.64	0	0	5.42	1.9	1.44	2.99	0.99	1.42	0.9	258.3	143.2	370.7	19.6	3.1	2	2	0	1	0	9	1	3
142	1	66	1	0	140	84	0	3.83	0	17.96	1	1	3.41	0.76	1.08	2.1	0.23	1.04	0.57	94.7	138.7	305	18.9	2.33	3	3	1	1	1	6	1	3
143	0	55	1	0	139	93	0	3.94	0	29.39	1	1	3.87	1.73	0.86	2.51	0.5	0.96	0.68	122.5	143.9	365.7	22.4	2.03	1	2	0	1	1	9	0	0
144	0	65	0	1	151	84	0	6.76	0	24.03	0	0	6.89	1.21	1.27	4.81	0.81	1.2	1.33	1012.3	152.4	327.5	10.1	4.01	0	1	0	1	1	6	0	2
145	0	62	1	1	142	84	0	3.79	0	20.2	1	1	5.48	1.54	1.08	3.69	0.71	1.11	0.96	500.1	160.7	300.6	13.3	2.3	2	3	0	0	0	6	0	2
146	0	81	0	0	136	71	1	7.95	0	19.56	0	0	4.25	1.43	0.98	2.68	0.59	1.06	0.78	155.1	141.2	246.1	11.3	3.29	4	3	0	1	0	15	0	2
147	0	69	0	1	149	92	1	10.52	0	28.58	0	0	4.83	3.78	1.04	2.97	0.82	1.29	0.73	97.7	138.8	261.5	10.3	4.66	5	3	0	1	0	9	0	1
148	1	65	1	1	156	60	1	6.3	0	25.06	1	1	3.7	0.93	0.77	2.36	0.57	0.82	0.73	274.4	126.5	374.1	15.6	2.99	0	1	0	1	0	15	0	0
149	0	62	1	0	176	97	0	5.5	0	24.22	1	0	4.58	1.09	1.08	2.9	0.6	1.03	0.87	544.7	143.8	296.4	10.1	2.78	4	3	1	0	1	9	0	0
150	0	69	1	1	159	104	0	4.72	0	26.98	1	0	4.91	2.99	0.86	3.21	0.84	1.03	0.91	192.5	125.4	366.4	15.8	2.44	4	3	0	1	1	0	0	1
151	1	74	0	0	106	86	1	11.87	0	21.48	0	0	5.35	1.28	1.38	3.51	0.46	1.19	0.94	56.3	138.6	489.8	10.6	2.67	0	1	0	1	0	16	0	2
152	0	56	0	1	143	79	0	5.53	1	27.55	0	0	3.74	2.11	0.85	2.27	0.62	1.02	0.62	180.1	151.8	321.4	18.9	1.98	1	2	0	0	1	9	1	3
153	0	71	0	1	156	88	0	5.7	0	29.38	0	0	4.08	0.6	1.24	2.69	0.15	1.12	0.76	160.6	180.8	265	19.6	3.1	4	3	0	1	0	16	1	3
154	0	73	0	0	142	86	0	4.85	0	24.34	0	0	5.22	3.59	1.16	3.51	0.55	1.22	0.91	108	157	318.8	8.4	3.04	2	3	0	1	0	15	0	1
155	1	66	0	1	160	80	0	5.03	0	31.99	0	0	3.61	1.77	1	2.4	0.21	1.16	0.65	642.7	110.4	376.1	12	2.99	5	4	0	1	0	9	1	3
156	0	68	0	0	140	92	0	5.34	0	29.3	0	0	3.36	0.88	0.91	2.24	0.21	0.96	0.75	119.8	134.4	360.1	10.5	2.82	1	2	1	0	1	15	0	1
157	0	57	1	1	136	55	1	6.52	0	25.39	1	0	5.41	1.65	0.97	4.12	0.32	0.98	1.19	225	147.8	590	23.7	2.8	3	2	0	1	0	14	0	2
158	0	56	0	1	136	90	1	6.76	0	24.97	0	0	3.74	1.51	0.96	2.62	0.16	1.07	0.84	53.5	140.7	274.7	9.1	2.88	1	2	1	0	1	16	1	3
159	1	73	0	1	185	116	0	6.93	0	21.48	0	0	3.89	0.95	1.05	2.57	0.27	0.98	0.8	190.4	126.9	340.5	19.2	4.01	3	3	0	0	1	6	1	4
160	0	54	0	1	172	80	0	5.14	0	22.22	0	0	6.13	1.24	1.75	3.99	0.39	1.66	1.01	241.7	191.6	245.8	10	2.01	2	2	0	1	0	6	1	3
161	1	53	1	0	137	71	0	6.05	0	22.49	0	0	4.47	1.08	1.08	2.79	0.6	0.9	0.93	372.3	136	261.8	21	2.73	5	3	0	0	1	9	0	1
162	1	65	1	1	115	91	0	4.93	0	28.09	1	1	3.8	0.96	1.04	2.52	0.24	1.01	0.66	114	134.4	341.7	14.2	2.06	0	1	0	1	1	9	0	1
163	1	83	1	1	168	85	0	5.83	0	22.49	1	0	10.13	2	1.46	7.06	1.61	0.9	2.28	699.3	148.2	283.8	19	3.29	3	3	0	0	1	16	0	1
164	0	57	1	0	125	75	0	5.29	0	23.03	0	0	2.7	1.27	0.82	1.69	0.19	0.87	0.53	402.4	160.4	337.8	14.5	1.98	5	3	0	1	1	0	0	2
165	1	75	1	0	135	80	0	4.73	0	21.3	1	0	3.39	0.55	0.98	2.25	0.16	0.85	0.68	308.3	110.3	321.6	59.7	4.03	1	2	1	0	1	9	1	4
166	1	53	1	0	120	80	0	4.49	0	23.03	0	0	4.53	1.44	1.17	3.09	0.27	1.36	0.87	206.9	151.7	374.7	46.9	3.57	1	2	0	0	1	6	0	0
167	0	55	1	1	182	82	0	4.91	0	24.68	1	0	3.22	0.81	0.81	2.17	0.24	0.82	0.71	153.7	140.3	241.5	13.7	3.2	2	1	1	0	1	0	1	3
168	0	51	1	0	178	102	0	5.27	0	30.07	0	1	5.75	1.06	1.06	4.28	0.41	1.04	1.17	261.5	193.1	371.8	11.5	2.2	2	3	0	0	0	9	0	1
169	1	62	1	0	152	93	0	5.63	0	26.67	1	1	4.6	2.32	1.33	2.79	0.48	1.39	0.8	57.3	135.5	480.7	40.7	3.43	4	4	0	1	0	6	1	3
170	0	76	0	1	152	86	0	7.14	0	19.73	0	0	3.45	1.23	1.26	2.03	0.16	1.45	0.6	143.2	150.2	212.7	13.6	4.51	1	2	0	1	1	12	0	2
171	1	72	1	1	172	106	0	5.21	0	20.76	1	1	5.3	2.39	1.44	3.49	0.37	1.71	0.92	48.3	132.4	302.3	16.2	4.14	0	1	1	0	1	16	1	3
172	0	73	0	1	151	63	0	4.84	0	29.27	0	0	3.43	0.49	1.12	2.08	0.23	1.41	0.59	62.6	142.7	217.5	14.9	2.36	3	2	0	1	0	12	1	3
173	0	60	1	1	190	101	1	11.77	0	24.61	0	0	2.85	0.64	1.01	1.76	0.08	1.25	0.58	195.8	130.2	239.2	8.4	3.5	5	3	1	0	0	15	0	1
174	1	77	1	1	172	69	0	4.75	1	22.23	0	0	2.3	0.52	0.78	1.41	0.11	1.01	0.51	72.8	118.9	353.7	18.1	2.27	1	1	0	0	1	15	0	2
175	0	52	1	1	197	110	0	7.76	0	28.08	1	0	4.81	1.67	0.79	3.41	0.61	1.07	0.86	57.6	140.2	358.2	18.2	4.26	3	4	1	1	0	6	0	2
176	0	57	1	0	145	75	0	5.08	0	22.6	1	1	6.89	3.82	1.1	4.94	0.85	1.32	0.72	441.9	151.3	210.1	13.2	2.12	2	1	0	1	1	9	0	1
177	0	50	1	1	138	79	0	5.41	0	24.22	1	1	4.01	0.73	1.25	2.45	0.31	1.55	0.64	123.5	176.4	311.7	10.7	2.59	4	2	0	1	0	15	0	0
178	0	62	1	0	130	80	1	10.57	0	24.89	1	1	4.79	2.58	0.71	3.31	0.77	1.02	0.99	520.8	128.6	257.9	11.3	1.91	3	2	0	1	0	15	0	2
179	0	65	1	0	142	86	1	7.52	0	23.12	1	1	4.28	1.43	1.08	2.7	0.5	1.38	0.78	135	160.5	261.6	9.5	2.67	0	1	1	0	1	16	0	2
180	0	79	0	1	159	77	0	4.64	1	21.11	0	0	5.13	0.76	1.35	3.72	0.06	1.5	0.95	896.2	164.3	130.4	95.9	5.97	1	1	0	0	0	16	0	1
181	1	75	1	1	154	88	0	4.96	0	24.22	1	0	4.69	1.09	1.2	3.41	0.08	1.51	0.87	312.8	134.9	208.1	32.1	3.12	5	3	1	0	1	9	1	3
182	0	61	1	0	138	93	0	4.41	0	29.41	1	1	4.54	1.3	0.89	3.41	0.24	1.16	0.93	74.2	163.9	254.4	38.9	2.36	1	2	0	1	0	16	1	3
183	0	64	1	1	146	78	0	4.48	0	27.34	1	0	4.27	1.11	0.94	2.81	0.52	1.25	0.76	122.4	137.1	305.4	20.7	3.29	0	1	1	0	0	15	1	3
184	0	63	0	0	140	86	0	4.37	0	22.75	0	0	3.66	0.91	1.43	2.26	0.01	1.61	0.55	48.4	133.3	117.2	11.9	2.71	2	1	1	0	1	16	0	1
185	0	65	0	1	147	96	0	5	0	31.11	0	0	3.6	2.1	0.92	2.45	0.23	1.33	0.65	76.7	111.4	339.1	13.9	4.71	1	1	0	0	1	16	0	1
186	1	74	0	1	193	93	1	9.65	0	23.31	0	0	6.48	2.51	1	5.02	0.46	1.34	1.43	1040.6	155.8	294.7	12.2	2.82	3	3	0	1	0	16	1	4
187	0	74	0	0	128	94	0	6.41	1	33.73	0	0	5	1.33	1.25	3.49	0.26	1.56	0.88	45.1	135.4	302.3	9.4	2.33	4	2	1	0	1	14	0	2
188	1	67	1	1	181	93	0	5.18	0	23.03	1	1	3.62	1.46	0.92	2.5	0.2	1.28	0.72	74.1	139.9	239.5	29.2	3.04	2	2	0	1	1	6	0	1
189	0	76	1	0	147	68	0	4.93	0	19.03	0	1	4.46	0.61	1.15	3.03	0.28	1.26	0.79	110.1	95	351.5	16.2	3.1	2	2	0	0	0	6	0	2
190	1	65	1	1	149	85	0	3.86	0	26.57	1	0	5.12	2.04	1.06	3.47	0.59	1.4	1.01	257.1	127.8	369	46.7	3.01	4	3	0	1	1	15	0	2
191	0	50	1	0	163	90	0	5.15	0	27.76	1	0	4.44	0.86	0.62	3.43	0.39	0.86	0.9	145.3	116.2	417.2	13.5	3.67	1	1	0	0	0	9	0	0
192	0	55	1	1	161	111	0	3.79	0	36.73	1	0	4.28	1.03	0.81	3.23	0.24	1.01	0.83	254.9	327.7	161.2	45	2	3	1	0	1	0	15	0	2
193	0	53	1	0	147	88	0	4.88	0	23.77	0	0	3.81	1.04	0.85	2.86	0.1	1.18	0.73	237.6	152.2	338.6	10.9	2.09	1	1	1	0	1	16	0	1
194	0	65	1	1	142	95	1	7.77	1	27.68	0	0	5.02	1.34	0.89	3.76	0.37	1.15	1.11	435.1	147.3	287.5	15.9	3.01	4	1	0	1	1	6	0	2
195	1	60	1	0	154	70	1	8.54	0	28.73	1	1	4.7	2.22	0.91	3.07	0.72	1.27	0.93	134.9	142.8	334.6	16.5	3.29	3	1	0	1	0	6	1	3
196	1	81	1	1	152	76	0	5.5	1	22.6	0	0	4.12	1.06	1.02	2.82	0.28	1.17	0.69	150.8	139.5	286	19	3.36	1	1	1	0	0	9	1	3
197	1	68	0	1	166	87	0	5.16	0	28.91	0	0	5.28	1.02	1.32	3.7	0.26	1.44	0.96	1121.3	125.3	377.1	16.9	2.92	1	1	0	0	1	6	0	2
198	0	50	1	1	129	92	0	5.53	0	23.89	1	1	6.74	0.93	1.54	4.73	0.47	1.65	1.22	613.1	193.3	362.8	16.2	2.09	0	1	0	1	0	9	1	3
199	1	81	1	0	115	70	0	4.01	1	21.67	0	0	3.32	0.81	0.79	2.07	0.46	1.03	0.65	470.5	77	273.5	18	3.01	3	2	0	1	0	12	1	4
200	1	74	1	0	126	59	0	4.99	1	21.97	1	0	5.24	0.93	1.35	3.36	0.53	1.43	0.81	119.7	121.7	223.7	16	2.66	2	2	0	1	1	16	1	3
201	0	55	0	1	154	102	1	12.24	0	21.64	0	0	5	1.62	1.35	3.13	0.52	1.7	0.82	109.1	162.8	281.2	14.6	2.78	5	4	0	0	1	9	0	1
202	1	55	1	1	134	83	1	5.79	0	28.73	1	1	5.06	2.54	1.2	3.13	0.73	1.5	0.9	54.2	129	274.1	16.6	3.66	1	2	0	1	0	6	1	4
203	1	71	1	1	154	88	0	4.52	0	28.01	1	1	5.68	0.85	1.32	3.66	0.7	1.39	0.94	209.3	97.4	351.8	27.5	4.01	3	3	0	0	1	6	0	1
204	0	71	0	1	144	74	1	6.33	0	24.65	0	0	3.58	1.45	1.02	2.24	0.32	1.37	0.7	811.8	159.5	283.4	5.2	2.13	0	1	0	1	0	16	0	1
205	1	74	0	1	162	79	1	6.94	0	24.65	0	0	4.06	1.19	1.19	2.68	0.19	1.35	0.72	116.1	133.8	266.9	18.1	3.34	1	1	0	1	0	12	0	2
206	1	68	1	1	164	62	0	4.07	0	23.59	1	0	3.49	0.84	0.8	2.18	0.51	1.04	0.65	251.1	124.5	124.5	13.7	3.22	0	1	0	0	1	16	0	2
207	1	76	0	1	155	78	0	4.4	0	23.62	0	0	3.97	1.27	1.47	2.25	0.25	1.65	0.56	81.3	116.9	186.1	12.2	2.19	3	3	1	0	1	9	1	4
208	1	80	0	1	179	83	0	4.96	0	30	0	0	4.3	1.02	1.1	2.7	0.5	1.42	0.73	178.4	123.7	380.1	16.4	2.4	1	2	0	1	0	9	1	4
209	1	54	1	0	138	89	0	4.3	0	21.97	1	1	6.82	1.36	1.09	4.94	0.79	1.12	1.5	143.7	112.1	364.2	45.7	3.44	2	2	1	0	0	15	0	0
210	1	58	1	1	165	90	0	6.17	0	27.76	1	1	5.09	1.09	1.18	3.29	0.62	1.42	0.87	56.1	143.2	522.2	20.7	3.22	2	3	0	0	0	6	1	4
211	1	69	1	0	151	89	0	4.95	0	24.9	1	1	4.07	0.93	0.89	2.78	0.4	1.18	0.72	73.7	129.4	231.9	35.6	2.62	3	2	0	1	0	6	1	3
212	0	57	1	1	183	106	0	6.02	0	21.38	1	1	5.3	0.76	1.47	3.11	0.72	1.56	0.87	67.1	122.6	341.6	20.9	2.13	5	3	0	1	0	15	0	2
213	0	64	0	0	163	91	0	5.37	0	22.6	0	0	4.59	1.29	1.21	2.92	0.46	1.57	0.73	180.9	154	160.1	8.2	2.96	4	3	1	0	1	16	1	3
214	0	66	1	1	172	92	0	5.13	0	22.6	1	1	6.13	0.9	2.2	3.49	0.44	2.46	0.95	231.9	153	302.2	21.8	2.47	4	3	0	1	0	15	0	2
215	1	73	0	0	129	70	1	4.3	0	26.11	0	0	3.25	0.93	0.77	2.17	0.31	1.01	0.65	122	89.8	229.1	18.9	4.4	4	3	1	0	1	6	0	1
216	0	54	1	1	195	100	0	5.15	0	24.69	1	1	6.52	3.1	1.19	4.31	1.02	1.19	1.28	39.4	157.8	295.4	39.2	3.77	2	1	0	1	0	9	0	2
217	1	65	1	0	155	84	1	5.4	0	24.98	0	0	3.65	0.84	1.03	2.38	0.24	1.36	0.71	167.2	147.8	312.5	13.5	2.33	4	2	0	0	0	12	1	3
218	1	81	1	1	148	84	0	3.72	0	25.1	1	1	3.54	1.52	0.91	2.34	0.29	1.21	0.76	126.7	96.7	512.4	24.6	2.66	4	3	0	0	0	9	1	3
219	1	71	1	1	217	117	1	10.45	0	20.06	0	0	4.72	0.68	1.24	2.99	0.49	1.4	0.88	106.2	127.7	156.8	16	4.32	3	4	1	0	1	16	1	4
220	0	76	1	1	136	72	0	4.54	0	28.01	0	0	2.72	1.21	0.67	1.57	0.48	1	0.61	145.6	142.3	223.8	22.8	2.3	1	1	0	1	0	16	0	2
221	1	63	1	1	145	84	1	4.67	1	30.39	1	0	3.19	0.62	0.94	2.11	0.14	1.18	0.7	74.3	159.9	277.3	17	1.84	2	1	0	1	1	9	0	2
222	0	56	0	0	179	86	0	6.13	0	22.49	0	0	4.04	0.92	0.92	2.75	0.37	1.25	0.89	974.1	153.1	201.1	7.8	2.66	3	2	0	1	0	15	0	2
223	0	50	1	1	162	106	0	5.36	0	24.22	0	0	3.23	1.43	0.96	1.89	0.38	1.24	0.52	320.8	151.8	268.4	26.7	2.2	2	2	1	0	1	9	0	2
224	0	73	1	1	135	81	1	10.08	0	24.22	0	0	5.34	1.8	0.92	3.72	0.7	1.03	1.04	856.5	153.6	219.1	8.9	2.63	1	1	1	0	0	12	0	2
225	1	68	1	1	150	76	1	16.14	0	31.14	0	1	5.99	1.49	1.07	4.1	0.82	1.14	1.23	53	125.2	349.7	21.3	4.18	2	3	0	1	0	15	1	3
226	1	75	0	1	118	76	0	5.18	0	22.43	0	0	7.6	1.98	1.62	4.65	1.33	1.59	1.68	271	140.3	308.4	13.5	2.91	0	1	1	0	1	6	1	4
227	1	73	0	1	145	71	0	6.74	1	27.34	0	0	6.11	1.7	1.08	4.32	0.71	1.23	1.26	373.9	174.2	407.2	16.8	3.37	2	2	0	0	1	6	1	3
228	0	65	0	1	140	94	0	5.42	1	29.08	0	0	5.7	3.62	1.22	3.08	1.4	1.54	1.12	58.8	127.1	259.3	12.4	2.72	5	3	0	0	0	16	0	1
229	0	56	0	0	148	81	1	9.3	0	25.78	0	0	4.84	2.35	0.99	2.62	1.23	1.23	1.01	98.2	130	207.6	6.8	3.66	3	3	0	1	0	12	0	0
230	1	63	1	0	167	85	0	4.72	0	24.22	1	1	3.75	1.51	1.09	1.88	0.78	1.29	0.64	215.2	111.8	292.7	49.4	2.72	4	4	1	0	1	6	0	1
231	1	69	1	1	142	77	0	5.3	0	23.18	1	1	5.14	0.54	1.41	2.85	0.88	1.36	1.06	112.5	126.9	254	11.8	3.31	3	3	0	1	1	9	1	3
232	1	67	1	0	152	92	0	4.51	0	24.91	1	0	3.98	0.67	1.2	2.38	0.4	1.29	0.73	101.5	116.2	352.9	17.4	2.78	2	3	0	1	0	9	0	0
233	0	55	1	0	152	98	1	11.91	0	21.47	0	0	3.86	0.56	1.23	2.21	0.42	1.33	0.69	270	134.2	159.7	10.6	1.97	4	3	0	1	1	12	0	2
234	1	52	1	1	172	108	1	10.16	1	29.98	0	0	5.53	1.65	1.1	3.67	0.76	1.17	1.07	250.5	112.3	393.7	13	3.47	3	3	0	1	0	9	1	4
235	1	61	1	1	136	76	1	9.8	0	28.41	1	0	4.15	2.13	1.17	2.51	0.47	1.36	0.72	57.1	207.9	172	13.8	2.42	0	1	0	1	0	6	0	2
236	1	76	1	1	147	97	0	5.48	0	24.61	1	0	4.59	1.23	0.86	2.97	0.76	0.91	1.05	216.5	115.6	411.2	23.7	3	2	3	1	0	1	9	1	4
237	0	74	1	1	178	88	0	5.39	0	27.55	1	0	4.86	1.7	0.93	3.23	0.7	1.12	0.95	465.3	122.5	175.7	16.5	2.01	4	3	0	1	1	9	0	1
238	0	77	1	1	160	84	0	5.29	0	27.25	1	0	3.59	3.11	0.64	2.26	0.69	1.02	0.86	89.9	133.3	339	11.7	3.51	0	2	0	1	1	12	1	3
239	1	58	0	1	145	70	1	5.13	0	22.03	0	0	3.14	0.74	1.31	1.58	0.25	1.39	0.39	170.1	147.4	195.4	8	3.2	1	2	0	1	1	9	0	2
240	0	62	1	0	150	95	0	4.98	0	27.43	0	0	5.57	1.07	1	3.78	0.79	1.11	1.1	71.4	162.9	277.2	37	4.54	1	2	0	1	1	9	0	2
241	0	64	1	1	165	108	0	4.89	0	26.12	1	1	4.03	1.91	0.81	2.79	0.43	0.99	1.04	312.6	156.3	327.1	14.2	2.12	1	2	0	1	1	0	0	2
242	0	74	1	0	155	77	0	4.33	0	23.3	1	0	4.01	1.35	1	2.53	0.48	1.18	0.81	208.9	135	269.8	14.4	2.27	2	3	1	0	1	12	0	1
